# Supplementary material for: Early Time-Restricted Feeding Amends Circadian Clock Function and Improves Metabolic Health in Male and Female Nile Grass Rats
Source: Medicines (Basel). 2022 Feb 21;9(2):15. doi: 10.3390/medicines9020015 (PMC8877212; doi:10.3390/medicines9020015)
Supplement: Supplementary file 1 [file medicines-09-00015-s001.zip]

Archive with 1 entries (1 files):
- medicines-1543395-supplementary.pdf
